# Supplementary material for: NirD curtails the stringent response by inhibiting RelA activity in Escherichia coli
Source: eLife. 2021 Jul 29;10:e64092. doi: 10.7554/eLife.64092 (PMC8321558; doi:10.7554/eLife.64092)
Supplement: Figure 3—source data 2. [file elife-64092-fig3-data2.zip]

Archive with 3 entries (3 files):
- Figure 3-source data 2 (autoradiogram with the cropped area labeled).tif
- Figure 3-source data 2 (raw autoradiogram).gel
- Figure 3-source data 2 (raw autoradiogram).tif
