# Supplementary material for: NirD curtails the stringent response by inhibiting RelA activity in Escherichia coli
Source: eLife. 2021 Jul 29;10:e64092. doi: 10.7554/eLife.64092 (PMC8321558; doi:10.7554/eLife.64092)
Supplement: Figure 5—figure supplement 1—source data 4. [file elife-64092-fig5-figsupp1-data4.zip]

Archive with 2 entries (2 files):
- Figure 5-figure supplement 1-source data 4 (raw SDS-PAGE).tif
- Figure 5-figure supplement 1-source data 4 (SDS-PAGE with the cropped area labeled).tif
